# Supplementary material for: Carbon Nanotube-Based Thermoelectric Modules Enhanced by ZnO Nanowires
Source: Materials (Basel). 2022 Mar 4;15(5):1924. doi: 10.3390/ma15051924 (PMC8911611; doi:10.3390/ma15051924)
Supplement: Supplementary file 1 [file materials-15-01924-s001.zip]

Archive with 1 entries (1 files):
- materials-1609829-supplementary.pdf
